# Supplementary material for: The conservation value of freshwater habitats for frog communities of lowland fynbos
Source: PeerJ. 2023 Jun 5;11:e15516. doi: 10.7717/peerj.15516 (PMC10249618; doi:10.7717/peerj.15516)
Supplement: Supplemental Information 2 — Each row of data represents a separate site. [file peerj-11-15516-s002.csv]

Site	Site name	Date visited	Latitude	Longitude	Wetland type	temporary	catchment	area	perimeter	pH	Conductivity	Lm Bass	Tilapia M	Fish	Terapin	Crab	Frog	Xl	Af	Sg	Td	Ca	Sw	Av	Sp	Sc	Sb	Hh
Site_01	Zilvermynbosch bottom ditch	170803	-34.2511	19.2413	Temp vlei	temp	G40L	6169	445	7.5	95	0	0	no-fish	no-terapin	no-crab	4	48	4	114	0	21	0	0	0	0	0	0
Site_02	Zilvermynbosch at sand quarry	170617	-34.4128	19.4032	Temp vlei	temp	G40L	6450	324	7.5	300	0	0	no-fish	no-terapin	no-crab	3	0	0	10	0	0	0	17	0	0	16	0
Site_03	Zilvermynbosch top dam	170612	-34.4143	19.4014	Large dam	perm	G40L	2785	668	7.3	210	0	0	no-fish	no-terapin	no-crab	7	13	43	0	2	3	4	3	0	0	0	1
Site_04	Anton Duvensteyn pond	170801	-34.4091	19.4097	Small dam	temp	G40L	296	65	8.4	1450	0	0	no-fish	no-terapin	no-crab	5	2	3	0	0	1	0	0	0	0	1	2
Site_05	Steenkamp ditch	170801	-34.4258	19.4237	Temp vlei	temp	G40L	684	151	7.5	400	0	0	no-fish	no-terapin	no-crab	3	0	0	5	0	64	0	18	0	0	0	0
Site_06	Arum Lily pond	170617	-34.4277	19.4602	Small dam	perm	G40L	60	30	7.4	94	0	0	no-fish	no-terapin	no-crab	4	7	8	0	0	93	0	28	0	0	0	0
Site_07	Jan Malan bottom dam	170801	-34.4294	19.4642	Large dam	perm	G40L	2296	204	7.3	1200	1	0	fish	no-terapin	no-crab	5	3	1	8	1	2	0	0	0	0	0	2
Site_08	Jan Malan restaurant dam	170801	-34.429	19.4658	Small dam	perm	G40L	1305	133	7.4	700	0	0	no-fish	no-terapin	no-crab	5	0	0	1	2	3	0	0	3	0	0	3
Site_09	Chris de Wit top dam	170905	-34.4257	19.4762	Large dam	perm	G40L	2767	197	7.3	700	0	0	no-fish	no-terapin	no-crab	4	29	5	14	0	0	0	0	0	850	0	0
Site_10	Chris de Wit Bottom dam	170905	-34.4258	19.477	Small dam	perm	G40L	1027	123	7.7	1000	0	0	no-fish	no-terapin	no-crab	4	34	16	0	3	0	0	0	0	600	0	0
Site_11	Chris Carstens pond	170821	-34.445	19.4573	River edge	perm	G40L	1392	165	6.1	610	0	0	no-fish	no-terapin	no-crab	1	213	0	0	0	0	0	0	0	0	0	0
Site_12	Willem Appel dam	170821	-34.4431	19.4538	Large dam	perm	G40L	13917	607	8	1100	1	0	fish	no-terapin	crab	3	0	12	0	0	0	0	0	30	0	0	3
Site_13	Kleinrivier King street	170821	-34.4368	19.4566	River edge	perm	G40L	1717	289	6.5	560	1	1	fish	no-terapin	no-crab	2	0	18	950	0	0	0	0	30	0	0	0
Site_14	Kleinriver bottom	171010	-34.4321	19.4582	River edge	perm	G40L	1339	160	8.4	2000	1	1	fish	no-terapin	no-crab	4	1	0	27	0	0	0	0	30	300	0	0
Site_15	Chris Burls Dam	170801	-34.4396	19.4771	Small dam	perm	G40L	1040	139	8.1	1510	1	0	fish	no-terapin	no-crab	4	43	0	0	0	3	0	0	9	3	0	0
Site_16	Gary Pelser Riverfront	170813	-34.429	19.4791	River edge	perm	G40L	4542	338	8.4	1450	1	1	fish	no-terapin	no-crab	3	0	0	7	0	2	0	0	0	130	0	0
Site_17	Hoekdam	170803	-34.4316	19.5027	Temp vlei	temp	G40L	1825	180	7.6	240	0	0	no-fish	no-terapin	no-crab	3	5	0	1247	0	294	0	0	0	0	0	0
Site_18	Andries sand dam	170708	-34.4417	19.5085	Large dam	temp	G40L	3429	920	6.8	190	0	0	no-fish	no-terapin	no-crab	5	0	1	8	0	24	0	0	0	92	0	1
Site_19	Arum lily vlei	170808	-34.4403	19.509	Temp vlei	temp	G40L	692	127	7.1	650	0	0	no-fish	no-terapin	no-crab	5	44	0	1029	0	93	2	0	0	0	0	2
Site_20	Modderrivier farmstead	170808	-34.4438	19.5164	Large dam	perm	G40L	3518	764	7.1	645	0	1	fish	no-terapin	no-crab	3	103	1	0	0	0	0	0	98	0	0	0
Site_21	Modderrivier rooidam	170814	-34.4474	19.5187	Large dam	perm	G40L	2435	194	6.9	430	0	0	no-fish	no-terapin	no-crab	6	3	1	2000	5	6	0	0	324	0	0	0
Site_22	Flip pump dam	170814	-34.4467	19.522	River edge	perm	G40L	2070	558	7.3	705	0	0	no-fish	no-terapin	crab	3	36	1	3	0	0	0	0	0	0	0	0
Site_23	Flip road dam	170814	-34.444	19.5246	Small dam	temp	G40L	823	113	7.3	705	0	0	no-fish	no-terapin	no-crab	4	27	1	10	0	2	0	0	0	0	0	0
Site_24	Chrisjan road dam	170803	-34.4439	19.5364	Large dam	perm	G40L	2500	267	6.5	390	0	0	no-fish	no-terapin	no-crab	4	109	1	11	0	1	0	0	0	0	0	0
Site_25	Grootvlei bottom dam	170417	-34.4477	19.5465	Small dam	perm	G40L	1395	147	7.1	560	0	0	no-fish	no-terapin	no-crab	4	0	0	13	0	2	0	0	3550	0	3	0
Site_26	Vaalvlei Sand pit	171212	-34.4463	19.5502	Temp vlei	temp	G40L	100	30	7.4	250	0	0	no-fish	no-terapin	no-crab	1	0	0	475	0	0	0	0	0	0	0	0
Site_27	Vaalvlei irrigation dam	170916	-34.4466	19.5516	Large dam	perm	G40L	2030	204	7.5	715	1	1	fish	no-terapin	no-crab	5	0	0	19	0	2	0	8	0	3400	0	1
Site_28	Vaalvlei top dam	170916	-34.4462	19.5518	Large dam	perm	G40L	4541	263	7.6	610	1	1	fish	no-terapin	no-crab	3	0	1	0	0	0	0	0	0	7100	0	1
Site_29	Vaalvlei spring	170916	-34.4465	19.554	Fynbos pool	temp	G40L	120	50	7.5	600	0	0	no-fish	no-terapin	no-crab	5	29	3	13	0	0	0	15	0	0	0	1
Site_30	Eikenhof dam	171020	-34.4451	19.561	Small dam	perm	G40L	331	72	4.6	340	0	0	no-fish	no-terapin	no-crab	4	9	0	2	0	0	0	2	0	2000	0	0
Site_31	Oak Grove vlei	170505	-34.4423	19.5577	Small dam	perm	G40L	1498	146	6.8	650	0	0	no-fish	no-terapin	no-crab	3	1	2	31	0	0	0	0	0	0	0	0
Site_32	Sabene and Bernd	170819	-34.425	19.5551	Small dam	perm	G40L	304	216	6.8	710	0	0	no-fish	no-terapin	no-crab	4	95	5	5	0	0	0	0	0	0	0	2
Site_33	Radynsdam	170819	-34.4759	19.5786	Small dam	perm	G40M	140	45	7	380	0	0	no-fish	no-terapin	no-crab	5	81	0	21	0	2	2	0	0	0	0	2
Site_34	Oom Tat riverpool	170905	-34.4646	19.5945	River edge	perm	G40M	50	30	7.1	260	0	0	no-fish	no-terapin	no-crab	5	80	1	2	0	5	0	0	0	1	0	0
Site_35	Gavin Carstens dam	170809	-34.4657	19.5908	Large dam	perm	G40M	4886	279	7.4	810	1	1	fish	no-terapin	no-crab	3	35	1	6	0	0	0	0	0	0	0	0
Site_36	Goedvertrouw swimpool river	170703	-34.5275	19.5384	River edge	perm	G40M	667	131	7.6	650	0	0	no-fish	no-terapin	no-crab	2	121	0	2	0	0	0	0	0	0	0	0
Site_37	Goedvertrouw pump pool	170703	-34.5221	19.5467	Small dam	perm	G40M	814	131	7.6	625	0	0	no-fish	no-terapin	no-crab	3	52	2	1	0	0	0	0	0	0	0	0
Site_38	Goedvertrouw Leentjie	170703	-34.5179	19.5415	Small dam	perm	G40M	470	270	7.6	660	0	0	no-fish	no-terapin	no-crab	4	61	7	4	0	6	0	0	0	0	0	0
Site_39	Steynsbos dam	170824	-34.5256	19.4642	Small dam	perm	G40L	1075	125	7.4	830	0	0	no-fish	no-terapin	no-crab	6	44	0	2	3	4	0	0	300	0	0	1
Site_40	Grootbos quarry	170824	-34.531	19.4774	Temp vlei	temp	G40M	4382	254	7.3	350	0	0	no-fish	no-terapin	no-crab	2	0	0	1568	0	3	0	0	0	0	0	0
Site_41	Fynbos retreat top dam	170824	-34.5285	19.4891	Large dam	perm	G40M	5580	1207	7.2	730	0	1	fish	no-terapin	no-crab	9	89	3	2	1	0	0	4	12	1	0	1
Site_42	Fountain busch dam	170824	-34.5284	19.49	Small dam	perm	G40M	100	50	7.5	790	0	0	no-fish	no-terapin	no-crab	3	64	2	0	0	0	0	0	0	0	0	1
Site_43	Uilennes thatch roof	170907	-34.5677	19.4652	Large dam	perm	G40M	4517	313	7.4	1055	1	0	fish	no-terapin	no-crab	3	0	0	1	0	1	0	0	0	0	0	2
Site_44	Uilenvlei Retreat	170907	-34.5672	19.4639	Small dam	perm	G40M	225	60	8	860	0	0	no-fish	no-terapin	crab	4	71	0	2	0	1	0	0	0	0	0	2
Site_45	Koos Groenewald Dam	170801	-34.5631	19.4712	Small dam	perm	G40M	864	123	7.6	620	1	0	fish	no-terapin	no-crab	4	0	1	0	1	6	0	0	8	0	0	0
Site_46	Koos Groenewald moddergat	170901	-34.5647	19.4737	Fynbos pool	temp	G40M	100	40	7.5	680	0	0	no-fish	no-terapin	no-crab	7	11	0	20	5	10	0	0	1301	1	0	3
Site_47	Eyre pool	170907	-34.582	19.4704	Fynbos pool	temp	G40M	150	80	7.4	850	0	0	no-fish	no-terapin	no-crab	6	34	0	5	6	8	15	0	0	0	0	8
Site_48	Groeneweide	170907	-34.5901	19.4057	Small dam	perm	G40M	250	55	7.3	1395	0	0	no-fish	no-terapin	no-crab	4	26	2	162	0	7	0	0	0	0	0	0
Site_49	Franskraal Quarry	170907	-34.599	19.3781	Large dam	perm	G40M	48963	1100	7.3	520	0	0	no-fish	no-terapin	no-crab	2	0	0	561	0	1	0	0	0	0	0	0
Site_50	Vaalvlei vlei	170609	-34.4454	19.54938	Temp vlei	temp	G40L	8086	364	7.2	360	0	0	no-fish	no-terapin	no-crab	2	0	0	28	0	0	0	0	0	0	6	0
